# Supplementary material for: DNA methylation profiling of genomic DNA isolated from urine in diabetic chronic kidney disease: A pilot study
Source: PLoS One. 2018 Feb 20;13(2):e0190280. doi: 10.1371/journal.pone.0190280 (PMC5819761; doi:10.1371/journal.pone.0190280)
Supplement: S2 Table — (XLSX) [file pone.0190280.s007.xlsx]

## Sheet: Sheet1
Supplementary Figure 1: DNA concentration of 5ml fresh urine samples- QIAamp Viral RNA MiniKit
Sample ID		DNA stock concentration (ug/ml)				Elution volume of each sample (uL)				Total DNA yield (ng)
A1		0.864				60				51.84
A2		0				60				0
A3		0.276				60				16.56
A4		0.284				60				17.04
Supplementary Figure 2: DNA concentration of 50 ml fresh urine samples- QIAamp Viral RNA MiniKit
Sample ID		DNA stock concentration (ug/ml)				Elution volume of each sample (uL)				Total DNA yield (ng)
B1		0				60				0
B2		1.85				60				111
B3		1.49				60				89.4
B4		1.2				60				72
B5		5				60				300
B6		9.66				60				579.6
Supplementary Figure 3: DNA concentration of 15 ml fresh urine samples- QIAamp DNA MicroKit
Sample ID		DNA stock concentration (ug/ml)				Elution volume of each sample (uL)				Total DNA yield (ng)
C1		14.5				40				580
C2		0.3				40				12
C3		0				40				0
C4		0				40				0
C5		17.7				40				708
C6		2.18				40				87.2
Supplementary Figure 4: DNA concentration of varying volumes (2.5-5ml) frozen urine samples- QIAamp DNA MicroKit
Sample ID		DNA stock concentration (ug/ml)				Elution volume of each sample (uL)				Total DNA yield (ng)
D1		0.7				40				28
D2		0.2				40				8
D3		1.6				40				64
D4		0.874				40				34.96
D5		0.4				40				16
D6		0.3				40				12
D7		1.25				40				50
D8		0				40				0
D9		0				40				0
D10		0.5				40				20
